# Supplementary material for: Walking cadence (steps/min) and intensity in 61–85-year-old adults: the CADENCE-Adults study
Source: Int J Behav Nutr Phys Act. 2021 Sep 23;18:129. doi: 10.1186/s12966-021-01199-4 (PMC8461976; doi:10.1186/s12966-021-01199-4)
Supplement: Supplementary file 1 — Additional file 1. Table displaying final analytical data set. [file 12966_2021_1199_MOESM1_ESM.csv]

ID	Stage	TreadmillSpeed_MPH	Cadence_stepsmin	VO2mlkgmin	HeightCMAvg	LeglengthCM	WeightKGAvg	Sex	Age_years	Race	Ethnicity	BMI_rawscore	METsAdult	Obese_status	TermCode
161	T1	0.5	68	7.2625	163.1	74.3	85.2	F	62	5	1	32.02813664	2.075	obese	NA
161	T2	1	80.2	7.45	163.1	74.3	85.2	F	62	5	1	32.02813664	2.128571429	obese	NA
161	T3	1.5	92.2	8.328788	163.1	74.3	85.2	F	62	5	1	32.02813664	2.379653714	obese	NA
161	T4	2	103.2	9.566667	163.1	74.3	85.2	F	62	5	1	32.02813664	2.733333429	obese	NA
161	T5	2.5	110	10.8625	163.1	74.3	85.2	F	62	5	1	32.02813664	3.103571429	obese	NA
161	T6	3	122.4	12.8625	163.1	74.3	85.2	F	62	5	1	32.02813664	3.675	obese	NA
161	T7	3.5	130.6	14.97917	163.1	74.3	85.2	F	62	5	1	32.02813664	4.279762857	obese	A.2
162	T1	0.5	101.4	9.308333	160.2	74.9	73.8	M	65	5	1	28.75618959	2.659523714	overweight	NA
162	T2	1	103	10.3625	160.2	74.9	73.8	M	65	5	1	28.75618959	2.960714286	overweight	NA
162	T3	1.5	106.4	11.1125	160.2	74.9	73.8	M	65	5	1	28.75618959	3.175	overweight	NA
162	T4	2	112	11.71667	160.2	74.9	73.8	M	65	5	1	28.75618959	3.34762	overweight	NA
162	T5	2.5	115.8	12.6625	160.2	74.9	73.8	M	65	5	1	28.75618959	3.617857143	overweight	NA
162	T6	3	124.4	14.45417	160.2	74.9	73.8	M	65	5	1	28.75618959	4.129762857	overweight	NA
162	T7	3.5	133	17.825	160.2	74.9	73.8	M	65	5	1	28.75618959	5.092857143	overweight	NA
162	T8	4	142	23.70833	160.2	74.9	73.8	M	65	5	1	28.75618959	6.773808571	overweight	A.2
163	T1	0.5	44	7.283333	170.9	82.7	71.5	M	75	5	1	24.48059203	2.080952286	normal	NA
163	T2	1	67.2	7.958333	170.9	82.7	71.5	M	75	5	1	24.48059203	2.273809429	normal	NA
163	T3	1.5	80.6	8.7625	170.9	82.7	71.5	M	75	5	1	24.48059203	2.503571429	normal	NA
163	T4	2	92.2	9.493561	170.9	82.7	71.5	M	75	5	1	24.48059203	2.712446	normal	NA
163	T5	2.5	101.6	11.01667	170.9	82.7	71.5	M	75	5	1	24.48059203	3.14762	normal	NA
163	T6	3	111.6	13.54167	170.9	82.7	71.5	M	75	5	1	24.48059203	3.869048571	normal	NA
163	T7	3.5	120	16.73333	170.9	82.7	71.5	M	75	5	1	24.48059203	4.780951429	normal	A.2
164	T1	0.5	61	7.173485	160.6	77.9	82.1	F	63	5	1	31.83113139	2.049567143	obese	NA
164	T2	1	73.6	8.304167	160.6	77.9	82.1	F	63	5	1	31.83113139	2.372619143	obese	NA
164	T3	1.5	87.2	9.0625	160.6	77.9	82.1	F	63	5	1	31.83113139	2.589285714	obese	NA
164	T4	2	96.2	11.075	160.6	77.9	82.1	F	63	5	1	31.83113139	3.164285714	obese	NA
164	T5	2.5	105.6	13.1875	160.6	77.9	82.1	F	63	5	1	31.83113139	3.767857143	obese	A.2
165	T1	0.5	123.8	12.8	163.4	76	63.6	F	81	5	1	23.82061727	3.657142857	normal	A.2
166	T1	0.5	50	7.488636	167.2	78.7	62.7	F	66	5	1	22.42822967	2.139610286	normal	NA
166	T2	1	67.2	8.370833	167.2	78.7	62.7	F	66	5	1	22.42822967	2.391666571	normal	NA
166	T3	1.5	81.8	9.083333	167.2	78.7	62.7	F	66	5	1	22.42822967	2.595238	normal	NA
166	T4	2	96.6	10.06667	167.2	78.7	62.7	F	66	5	1	22.42822967	2.876191429	normal	NA
166	T5	2.5	106.6	11.93333	167.2	78.7	62.7	F	66	5	1	22.42822967	3.409522857	normal	NA
166	T6	3	115.6	14.45417	167.2	78.7	62.7	F	66	5	1	22.42822967	4.129762857	normal	A.8
167	T1	0.5	43.2	7.6375	163.6	76.6	66	F	74	5	1	24.65910653	2.182142857	normal	NA
167	T2	1	69.2	9.12803	163.6	76.6	66	F	74	5	1	24.65910653	2.608008571	normal	NA
167	T3	1.5	81.6	9.795833	163.6	76.6	66	F	74	5	1	24.65910653	2.798809429	normal	NA
167	T4	2	97	10.85833	163.6	76.6	66	F	74	5	1	24.65910653	3.10238	normal	NA
167	T5	2.5	103.4	12.66667	163.6	76.6	66	F	74	5	1	24.65910653	3.619048571	normal	NA
167	T6	3	111.6	14.5125	163.6	76.6	66	F	74	5	1	24.65910653	4.146428571	normal	NA
167	T7	3.5	118	16.65833	163.6	76.6	66	F	74	5	1	24.65910653	4.759522857	normal	A.2
168	T1	0.5	81.4	7.654167	174.3	91.4	84.5	M	72	5	1	27.81390294	2.186904857	overweight	NA
168	T2	1	93.8	8.554167	174.3	91.4	84.5	M	72	5	1	27.81390294	2.444047714	overweight	NA
168	T3	1.5	99	9.170833	174.3	91.4	84.5	M	72	5	1	27.81390294	2.620238	overweight	NA
168	T4	2	105.6	9.991667	174.3	91.4	84.5	M	72	5	1	27.81390294	2.854762	overweight	NA
168	T5	2.5	113.2	11.275	174.3	91.4	84.5	M	72	5	1	27.81390294	3.221428571	overweight	NA
168	T6	3	119.6	13.375	174.3	91.4	84.5	M	72	5	1	27.81390294	3.821428571	overweight	NA
168	T7	3.5	125.8	15.7625	174.3	91.4	84.5	M	72	5	1	27.81390294	4.503571429	overweight	NA
168	T8	4	133.2	19.1125	174.3	91.4	84.5	M	72	5	1	27.81390294	5.460714286	overweight	A.8
169	T1	0.5	68.2	8.15	164	82.6	65.6	F	71	5	1	24.3902439	2.328571429	normal	NA
169	T2	1	77.4	8.6125	164	82.6	65.6	F	71	5	1	24.3902439	2.460714286	normal	NA
169	T3	1.5	91.2	9.8	164	82.6	65.6	F	71	5	1	24.3902439	2.8	normal	NA
169	T4	2	101.8	10.675	164	82.6	65.6	F	71	5	1	24.3902439	3.05	normal	NA
169	T5	2.5	110.2	12.07917	164	82.6	65.6	F	71	5	1	24.3902439	3.451191429	normal	NA
169	T6	3	119.4	14.8625	164	82.6	65.6	F	71	5	1	24.3902439	4.246428571	normal	NA
169	T7	3.5	127.8	17.0625	164	82.6	65.6	F	71	5	1	24.3902439	4.875	normal	A.8
170	T1	0.5	60	7.7625	179.1	83	77.3	M	69	5	1	24.09840629	2.217857143	normal	NA
170	T2	1	71	8.6625	179.1	83	77.3	M	69	5	1	24.09840629	2.475	normal	NA
170	T3	1.5	86.8	9.833333	179.1	83	77.3	M	69	5	1	24.09840629	2.809523714	normal	NA
170	T4	2	96.6	10.74167	179.1	83	77.3	M	69	5	1	24.09840629	3.069048571	normal	NA
170	T5	2.5	102.2	12.98182	179.1	83	77.3	M	69	5	1	24.09840629	3.709091429	normal	NA
170	T6	3	109.4	14.95	179.1	83	77.3	M	69	5	1	24.09840629	4.271428571	normal	NA
170	T7	3.5	113.8	17.45	179.1	83	77.3	M	69	5	1	24.09840629	4.985714286	normal	A.8
171	T1	0.5	60.8	8.8	158.3	72.7	57.7	M	71	5	1	23.02576052	2.514285714	normal	NA
171	T2	1	85	10.25	158.3	72.7	57.7	M	71	5	1	23.02576052	2.928571429	normal	NA
171	T3	1.5	97.6	10.275	158.3	72.7	57.7	M	71	5	1	23.02576052	2.935714286	normal	NA
171	T4	2	110.2	11.3375	158.3	72.7	57.7	M	71	5	1	23.02576052	3.239285714	normal	NA
171	T5	2.5	119	13.4375	158.3	72.7	57.7	M	71	5	1	23.02576052	3.839285714	normal	NA
171	T6	3	129	16.96667	158.3	72.7	57.7	M	71	5	1	23.02576052	4.84762	normal	NA
171	T7	3.5	137.8	20.01667	158.3	72.7	57.7	M	71	5	1	23.02576052	5.719048571	normal	NA
171	T8	4	148.4	24.68333	158.3	72.7	57.7	M	71	5	1	23.02576052	7.05238	normal	A.2
172	T1	0.5	47.8	7.8875	170.2	77.6	74.5	M	65	5	1	25.71799818	2.253571429	overweight	NA
172	T2	1	68.2	8.258333	170.2	77.6	74.5	M	65	5	1	25.71799818	2.359523714	overweight	NA
172	T3	1.5	87.6	9.3	170.2	77.6	74.5	M	65	5	1	25.71799818	2.657142857	overweight	NA
172	T4	2	99.2	9.8875	170.2	77.6	74.5	M	65	5	1	25.71799818	2.825	overweight	NA
172	T5	2.5	110.6	11.175	170.2	77.6	74.5	M	65	5	1	25.71799818	3.192857143	overweight	NA
172	T6	3	117	13.02917	170.2	77.6	74.5	M	65	5	1	25.71799818	3.72262	overweight	NA
172	T7	3.5	122.4	14.70833	170.2	77.6	74.5	M	65	5	1	25.71799818	4.20238	overweight	NA
172	T8	4	128.4	18.12083	170.2	77.6	74.5	M	65	5	1	25.71799818	5.17738	overweight	NA
172	T9	4.5	137.4	23.04167	170.2	77.6	74.5	M	65	5	1	25.71799818	6.583334286	overweight	A.2
173	T1	0.5	38	7.3875	166.2	80.2	64.7	F	66	5	1	23.42298508	2.110714286	normal	NA
173	T2	1	58.8	8.583333	166.2	80.2	64.7	F	66	5	1	23.42298508	2.452380857	normal	NA
173	T3	1.5	73.6	9.354167	166.2	80.2	64.7	F	66	5	1	23.42298508	2.672619143	normal	NA
173	T4	2	86.2	9.870833	166.2	80.2	64.7	F	66	5	1	23.42298508	2.820238	normal	NA
173	T5	2.5	96.4	10.8	166.2	80.2	64.7	F	66	5	1	23.42298508	3.085714286	normal	NA
173	T6	3	105.4	12.48333	166.2	80.2	64.7	F	66	5	1	23.42298508	3.566665714	normal	A.2
174	T1	0.5	45.6	6.625	156.3	79.3	87.9	F	77	5	1	35.9808086	1.892857143	obese	NA
174	T2	1	62.2	8.114773	156.3	79.3	87.9	F	77	5	1	35.9808086	2.318506571	obese	NA
174	T3	1.5	75.2	9.541667	156.3	79.3	87.9	F	77	5	1	35.9808086	2.726190571	obese	NA
174	T4	2	90.8	10.87917	156.3	79.3	87.9	F	77	5	1	35.9808086	3.108334286	obese	NA
174	T5	2.5	101	12.67083	156.3	79.3	87.9	F	77	5	1	35.9808086	3.620237143	obese	A.2
175	T1	0.5	66.2	8.104167	165.1	79.3	51.6	F	69	5	1	18.93021538	2.315476286	normal	NA
175	T2	1	77	9.174621	165.1	79.3	51.6	F	69	5	1	18.93021538	2.621320286	normal	NA
175	T3	1.5	90.2	9.493939	165.1	79.3	51.6	F	69	5	1	18.93021538	2.712554	normal	NA
175	T4	2	100.4	10.64167	165.1	79.3	51.6	F	69	5	1	18.93021538	3.040477143	normal	NA
175	T5	2.5	108.8	11.56667	165.1	79.3	51.6	F	69	5	1	18.93021538	3.304762857	normal	NA
175	T6	3	117	13.29167	165.1	79.3	51.6	F	69	5	1	18.93021538	3.79762	normal	NA
175	T7	3.5	123.4	15.80417	165.1	79.3	51.6	F	69	5	1	18.93021538	4.515477143	normal	A.2
176	T1	0.5	65.4	8.0125	153.5	72.8	55	F	72	5	1	23.34242273	2.289285714	normal	NA
176	T2	1	87.4	9.308333	153.5	72.8	55	F	72	5	1	23.34242273	2.659523714	normal	NA
176	T3	1.5	105.4	10.60833	153.5	72.8	55	F	72	5	1	23.34242273	3.030951429	normal	NA
176	T4	2	115	11.6875	153.5	72.8	55	F	72	5	1	23.34242273	3.339285714	normal	NA
176	T5	2.5	123.8	12.625	153.5	72.8	55	F	72	5	1	23.34242273	3.607142857	normal	NA
176	T6	3	131.8	14.54583	153.5	72.8	55	F	72	5	1	23.34242273	4.155951429	normal	NA
176	T7	3.5	142	18.25417	153.5	72.8	55	F	72	5	1	23.34242273	5.215477143	normal	NA
177	T1	0.5	48.8	7.475	168.6	79.1	67	M	62	5	1	23.57000432	2.135714286	normal	NA
177	T2	1	78.6	8.629167	168.6	79.1	67	M	62	5	1	23.57000432	2.465476286	normal	NA
177	T3	1.5	91	9.866667	168.6	79.1	67	M	62	5	1	23.57000432	2.819047714	normal	NA
177	T4	2	100.4	11.25833	168.6	79.1	67	M	62	5	1	23.57000432	3.216665714	normal	NA
177	T5	2.5	107.6	12.99167	168.6	79.1	67	M	62	5	1	23.57000432	3.711905714	normal	NA
177	T6	3	115.2	15.8	168.6	79.1	67	M	62	5	1	23.57000432	4.514285714	normal	NA
177	T7	3.5	126.2	19.525	168.6	79.1	67	M	62	5	1	23.57000432	5.578571429	normal	A.8
178	T1	0.5	54.8	5.8125	163	79.6	83.7	F	72	5	1	31.5028793	1.660714286	obese	NA
178	T2	1	74.6	7.129167	163	79.6	83.7	F	72	5	1	31.5028793	2.036904857	obese	NA
178	T3	1.5	82.6	7.575	163	79.6	83.7	F	72	5	1	31.5028793	2.164285714	obese	NA
178	T4	2	92.4	8.804167	163	79.6	83.7	F	72	5	1	31.5028793	2.515476286	obese	NA
178	T5	2.5	104.2	10.55417	163	79.6	83.7	F	72	5	1	31.5028793	3.015477143	obese	NA
178	T6	3	109.8	13.36667	163	79.6	83.7	F	72	5	1	31.5028793	3.819048571	obese	A.2
179	T1	0.5	46.6	9.2875	175.5	83.7	80.6	M	65	5	1	26.16861876	2.653571429	overweight	NA
179	T2	1	60.4	10.54583	175.5	83.7	80.6	M	65	5	1	26.16861876	3.013094286	overweight	NA
179	T3	1.5	80	11.02538	175.5	83.7	80.6	M	65	5	1	26.16861876	3.150108571	overweight	NA
179	T4	2	96.4	12.47235	175.5	83.7	80.6	M	65	5	1	26.16861876	3.563528571	overweight	NA
179	T5	2.5	101.2	14.40644	175.5	83.7	80.6	M	65	5	1	26.16861876	4.116125714	overweight	NA
179	T6	3	113.4	16.2625	175.5	83.7	80.6	M	65	5	1	26.16861876	4.646428571	overweight	NA
179	T7	3.5	126	20.24735	175.5	83.7	80.6	M	65	5	1	26.16861876	5.784957143	overweight	A.2
180	T1	0.5	67.8	6.5875	177.8	82.6	83	M	66	5	1	26.25515455	1.882142857	overweight	NA
180	T2	1	74.8	6.570833	177.8	82.6	83	M	66	5	1	26.25515455	1.877380857	overweight	NA
180	T3	1.5	87.6	7.654167	177.8	82.6	83	M	66	5	1	26.25515455	2.186904857	overweight	NA
180	T4	2	94.4	9.0375	177.8	82.6	83	M	66	5	1	26.25515455	2.582142857	overweight	NA
180	T5	2.5	102.2	9.754167	177.8	82.6	83	M	66	5	1	26.25515455	2.786904857	overweight	NA
180	T6	3	109	11.85	177.8	82.6	83	M	66	5	1	26.25515455	3.385714286	overweight	NA
180	T7	3.5	115.2	13.6875	177.8	82.6	83	M	66	5	1	26.25515455	3.910714286	overweight	NA
180	T8	4	122	17.4375	177.8	82.6	83	M	66	5	1	26.25515455	4.982142857	overweight	A.8
181	T1	0.5	61.2	7.391667	179.6	88	85.2	F	66	5	1	26.41355946	2.111904857	overweight	A.2
182	T1	0.5	73.8	9.020833	183.2	91.9	98.8	M	67	5	1	29.43784443	2.577380857	overweight	NA
182	T2	1	85.2	9.416667	183.2	91.9	98.8	M	67	5	1	29.43784443	2.690476286	overweight	NA
182	T3	1.5	91.4	10.5125	183.2	91.9	98.8	M	67	5	1	29.43784443	3.003571429	overweight	NA
182	T4	2	95	11.3375	183.2	91.9	98.8	M	67	5	1	29.43784443	3.239285714	overweight	NA
182	T5	2.5	98.8	12.33333	183.2	91.9	98.8	M	67	5	1	29.43784443	3.523808571	overweight	NA
182	T6	3	103.4	14.81667	183.2	91.9	98.8	M	67	5	1	29.43784443	4.233334286	overweight	NA
182	T7	3.5	106.8	16.7875	183.2	91.9	98.8	M	67	5	1	29.43784443	4.796428571	overweight	A.2
183	T1	0.5	60.6	6.658333	162	75.8	76.2	F	67	7	3	29.03520805	1.902380857	overweight	NA
183	T2	1	78.2	7.854167	162	75.8	76.2	F	67	7	3	29.03520805	2.244047714	overweight	NA
183	T3	1.5	91	8.291667	162	75.8	76.2	F	67	7	3	29.03520805	2.369047714	overweight	NA
183	T4	2	97.6	9.2375	162	75.8	76.2	F	67	7	3	29.03520805	2.639285714	overweight	NA
183	T5	2.5	107	10.8375	162	75.8	76.2	F	67	7	3	29.03520805	3.096428571	overweight	NA
183	T6	3	115.4	13.30417	162	75.8	76.2	F	67	7	3	29.03520805	3.801191429	overweight	NA
183	T7	3.5	120	16.6875	162	75.8	76.2	F	67	7	3	29.03520805	4.767857143	overweight	A.2
184	T1	0.5	38.6	6.609091	160.6	78.2	48	F	71	5	1	18.61016208	1.888311714	normal	NA
184	T2	1	50.6	7.693333	160.6	78.2	48	F	71	5	1	18.61016208	2.198095143	normal	NA
184	T3	1.5	66.4	8.422222	160.6	78.2	48	F	71	5	1	18.61016208	2.406349143	normal	NA
184	T4	2	81.4	9.035	160.6	78.2	48	F	71	5	1	18.61016208	2.581428571	normal	NA
184	T5	2.5	93.4	10.535	160.6	78.2	48	F	71	5	1	18.61016208	3.01	normal	NA
184	T6	3	104.4	13.07727	160.6	78.2	48	F	71	5	1	18.61016208	3.736362857	normal	NA
184	T7	3.5	114.2	15.82083	160.6	78.2	48	F	71	5	1	18.61016208	4.520237143	normal	A.2
185	T1	0.5	44.6	7.591667	168.1	81.3	78.4	M	66	5	1	27.7447385	2.169047714	overweight	NA
185	T2	1	62.2	8.2625	168.1	81.3	78.4	M	66	5	1	27.7447385	2.360714286	overweight	NA
185	T3	1.5	82.8	9.045833	168.1	81.3	78.4	M	66	5	1	27.7447385	2.584523714	overweight	NA
185	T4	2	95.6	9.854167	168.1	81.3	78.4	M	66	5	1	27.7447385	2.815476286	overweight	NA
185	T5	2.5	106.2	11.05417	168.1	81.3	78.4	M	66	5	1	27.7447385	3.158334286	overweight	NA
185	T6	3	111.4	13.57917	168.1	81.3	78.4	M	66	5	1	27.7447385	3.879762857	overweight	NA
185	T7	3.5	118.2	16.77083	168.1	81.3	78.4	M	66	5	1	27.7447385	4.791665714	overweight	A.8
186	T1	0.5	82.6	8.134782609	159.8	75.3	55.4	F	66	5	1	21.69482817	2.324223602	normal	NA
186	T2	1	91.2	8.679166667	159.8	75.3	55.4	F	66	5	1	21.69482817	2.479761905	normal	NA
186	T3	1.5	96.8	9.369565217	159.8	75.3	55.4	F	66	5	1	21.69482817	2.677018634	normal	NA
186	T4	2	96.2	10.35833333	159.8	75.3	55.4	F	66	5	1	21.69482817	2.95952381	normal	NA
186	T5	2.5	104.2	12.2625	159.8	75.3	55.4	F	66	5	1	21.69482817	3.503571429	normal	NA
186	T6	3	112.6	15.24782609	159.8	75.3	55.4	F	66	5	1	21.69482817	4.356521739	normal	NA
186	T7	3.5	121.8	18.00833333	159.8	75.3	55.4	F	66	5	1	21.69482817	5.145238095	normal	A.2
187	T1	0.5	56	6.008333	151	70.25	66.3	F	64	5	1	29.07767203	1.716666571	overweight	NA
187	T2	1	79	7.5375	151	70.25	66.3	F	64	5	1	29.07767203	2.153571429	overweight	NA
187	T3	1.5	92.4	8.813258	151	70.25	66.3	F	64	5	1	29.07767203	2.518073714	overweight	NA
187	T4	2	104	9.808333	151	70.25	66.3	F	64	5	1	29.07767203	2.802380857	overweight	NA
187	T5	2.5	111	10.87917	151	70.25	66.3	F	64	5	1	29.07767203	3.108334286	overweight	NA
187	T6	3	121.6	13.86174	151	70.25	66.3	F	64	5	1	29.07767203	3.960497143	overweight	A.2
188	T1	0.5	82.2	7.241667	181	83.7	103.3	M	62	7	3	31.53139404	2.069047714	obese	NA
188	T2	1	88.2	7.866667	181	83.7	103.3	M	62	7	3	31.53139404	2.247619143	obese	NA
188	T3	1.5	96.2	8.404167	181	83.7	103.3	M	62	7	3	31.53139404	2.401190571	obese	NA
188	T4	2	99.8	9.1125	181	83.7	103.3	M	62	7	3	31.53139404	2.603571429	obese	NA
188	T5	2.5	106.6	10.47917	181	83.7	103.3	M	62	7	3	31.53139404	2.994048571	obese	NA
188	T6	3	113.8	12.09167	181	83.7	103.3	M	62	7	3	31.53139404	3.454762857	obese	NA
188	T7	3.5	119.6	15.06667	181	83.7	103.3	M	62	7	3	31.53139404	4.304762857	obese	NA
188	T8	4	127.4	18.20417	181	83.7	103.3	M	62	7	3	31.53139404	5.201191429	obese	A.2
189	T1	0.5	48.8	6.455696	165.7	77.1	86.9	F	66	5	1	31.65007618	1.844484571	obese	NA
189	T2	1	70	6.481588	165.7	77.1	86.9	F	66	5	1	31.65007618	1.851882286	obese	NA
189	T3	1.5	94.8	6.940449	165.7	77.1	86.9	F	66	5	1	31.65007618	1.982985429	obese	NA
189	T4	2	107.8	7.588224	165.7	77.1	86.9	F	66	5	1	31.65007618	2.168064	obese	NA
189	T5	2.5	118.4	8.396624	165.7	77.1	86.9	F	66	5	1	31.65007618	2.399035429	obese	NA
189	T6	3	125.2	10.35433	165.7	77.1	86.9	F	66	5	1	31.65007618	2.95838	obese	NA
189	T7	3.5	143.6	13.36306	165.7	77.1	86.9	F	66	5	1	31.65007618	3.818017143	obese	A.8
190	T1	0.5	55.6	6.004167	167.4	77.7	80.7	F	65	5	1	28.7980199	1.715476286	overweight	NA
190	T2	1	72.6	6.754167	167.4	77.7	80.7	F	65	5	1	28.7980199	1.929762	overweight	NA
190	T3	1.5	89.8	7.7125	167.4	77.7	80.7	F	65	5	1	28.7980199	2.203571429	overweight	NA
190	T4	2	99	9.1125	167.4	77.7	80.7	F	65	5	1	28.7980199	2.603571429	overweight	NA
190	T5	2.5	110.2	9.741667	167.4	77.7	80.7	F	65	5	1	28.7980199	2.783333429	overweight	NA
190	T6	3	119	12.39583	167.4	77.7	80.7	F	65	5	1	28.7980199	3.541665714	overweight	NA
190	T7	3.5	126.4	14.97083	167.4	77.7	80.7	F	65	5	1	28.7980199	4.27738	overweight	A.8
191	T1	0.5	65.2	7.383333	181.4	86.9	86.6	M	71	5	1	26.31742092	2.109523714	overweight	NA
191	T2	1	81.4	8.432197	181.4	86.9	86.6	M	71	5	1	26.31742092	2.409199143	overweight	NA
191	T3	1.5	81.2	9.158333	181.4	86.9	86.6	M	71	5	1	26.31742092	2.616666571	overweight	NA
191	T4	2	88	9.7375	181.4	86.9	86.6	M	71	5	1	26.31742092	2.782142857	overweight	NA
191	T5	2.5	96.2	11.1625	181.4	86.9	86.6	M	71	5	1	26.31742092	3.189285714	overweight	NA
191	T6	3	107.2	13.59167	181.4	86.9	86.6	M	71	5	1	26.31742092	3.883334286	overweight	NA
191	T7	3.5	113	16.3625	181.4	86.9	86.6	M	71	5	1	26.31742092	4.675	overweight	NA
191	T8	4	122	20.64583	181.4	86.9	86.6	M	71	5	1	26.31742092	5.898808571	overweight	A.2
192	T1	0.5	63.8	6.429167	167	78.7	73.3	F	65	5	1	26.28276381	1.836904857	overweight	NA
192	T2	1	76	7.45	167	78.7	73.3	F	65	5	1	26.28276381	2.128571429	overweight	NA
192	T3	1.5	97.4	7.9375	167	78.7	73.3	F	65	5	1	26.28276381	2.267857143	overweight	NA
192	T4	2	99.6	8.720833	167	78.7	73.3	F	65	5	1	26.28276381	2.491666571	overweight	NA
192	T5	2.5	106.6	9.720833	167	78.7	73.3	F	65	5	1	26.28276381	2.777380857	overweight	NA
192	T6	3	107.6	12.30417	167	78.7	73.3	F	65	5	1	26.28276381	3.515477143	overweight	NA
192	T7	3.5	115	15.35	167	78.7	73.3	F	65	5	1	26.28276381	4.385714286	overweight	A.8
193	T1	0.5	74.6	8.641667	158.5	75.3	57.9	F	69	5	1	23.04729871	2.469047714	normal	NA
193	T2	1	83.2	9.575	158.5	75.3	57.9	F	69	5	1	23.04729871	2.735714286	normal	NA
193	T3	1.5	99.6	10.99583	158.5	75.3	57.9	F	69	5	1	23.04729871	3.141665714	normal	NA
193	T4	2	112.4	11.95833	158.5	75.3	57.9	F	69	5	1	23.04729871	3.416665714	normal	NA
193	T5	2.5	115	12.475	158.5	75.3	57.9	F	69	5	1	23.04729871	3.564285714	normal	NA
193	T6	3	119.2	16.39167	158.5	75.3	57.9	F	69	5	1	23.04729871	4.683334286	normal	A.2
194	T1	0.5	75.2	6.625	163.6	76.05	70.05	F	70	5	1	26.17227898	1.892857143	overweight	NA
194	T2	1	77.6	6.8875	163.6	76.05	70.05	F	70	5	1	26.17227898	1.967857143	overweight	NA
194	T3	1.5	88.4	7.236364	163.6	76.05	70.05	F	70	5	1	26.17227898	2.067532571	overweight	NA
194	T4	2	93.8	8.1	163.6	76.05	70.05	F	70	5	1	26.17227898	2.314285714	overweight	NA
194	T5	2.5	104.2	8.895	163.6	76.05	70.05	F	70	5	1	26.17227898	2.541428571	overweight	NA
194	T6	3	110.8	12.15	163.6	76.05	70.05	F	70	5	1	26.17227898	3.471428571	overweight	A.3
195	T1	0.5	61.2	8.5125	157.6	73.2	65.5	F	73	5	1	26.37113814	2.432142857	overweight	A.2
196	T1	0.5	72.2	8.158333	166.2	79.3	82.1	M	78	7	3	29.72221136	2.330952286	overweight	NA
196	T2	1	82.2	8.541667	166.2	79.3	82.1	M	78	7	3	29.72221136	2.440476286	overweight	NA
196	T3	1.5	86	8.820833	166.2	79.3	82.1	M	78	7	3	29.72221136	2.520238	overweight	NA
196	T4	2	100.2	10.02083	166.2	79.3	82.1	M	78	7	3	29.72221136	2.863094286	overweight	NA
196	T5	2.5	105.4	10.61667	166.2	79.3	82.1	M	78	7	3	29.72221136	3.033334286	overweight	NA
196	T6	3	115.6	14.30833	166.2	79.3	82.1	M	78	7	3	29.72221136	4.088094286	overweight	A.2
197	T1	0.5	56.2	6.50625	163.7	77.7	55.3	F	64	5	1	20.63610707	1.858928571	normal	NA
197	T2	1	75.2	7.66	163.7	77.7	55.3	F	64	5	1	20.63610707	2.188571429	normal	NA
197	T3	1.5	93.8	8.345	163.7	77.7	55.3	F	64	5	1	20.63610707	2.384285714	normal	NA
197	T4	2	103	8.425	163.7	77.7	55.3	F	64	5	1	20.63610707	2.407142857	normal	NA
197	T5	2.5	110.6	9.508333	163.7	77.7	55.3	F	64	5	1	20.63610707	2.716666571	normal	NA
197	T6	3	119	11.56667	163.7	77.7	55.3	F	64	5	1	20.63610707	3.304762857	normal	NA
197	T7	3.5	125.2	14.17083	163.7	77.7	55.3	F	64	5	1	20.63610707	4.048808571	normal	NA
197	T8	4	135.4	17.41667	163.7	77.7	55.3	F	64	5	1	20.63610707	4.976191429	normal	A.2
198	T1	0.5	62	8.95	165.1	75.9	71.4	M	75	5	1	26.19413523	2.557142857	overweight	NA
198	T2	1	71.2	10.44167	165.1	75.9	71.4	M	75	5	1	26.19413523	2.983334286	overweight	NA
198	T3	1.5	84.8	12.37083	165.1	75.9	71.4	M	75	5	1	26.19413523	3.534522857	overweight	NA
198	T4	2	95.8	13.02083	165.1	75.9	71.4	M	75	5	1	26.19413523	3.720237143	overweight	NA
198	T5	2.5	107.2	15.60417	165.1	75.9	71.4	M	75	5	1	26.19413523	4.458334286	overweight	A.2
199	T1	0.5	53	6.418561	162.5	82.8	75.6	M	70	5	1	28.6295858	1.833874571	overweight	NA
199	T2	1	78.4	7.620833	162.5	82.8	75.6	M	70	5	1	28.6295858	2.177380857	overweight	NA
199	T3	1.5	92.4	7.625	162.5	82.8	75.6	M	70	5	1	28.6295858	2.178571429	overweight	NA
199	T4	2	102.8	8.383333	162.5	82.8	75.6	M	70	5	1	28.6295858	2.395238	overweight	NA
199	T5	2.5	109.6	8.684091	162.5	82.8	75.6	M	70	5	1	28.6295858	2.481168857	overweight	NA
199	T6	3	116.6	11.07083	162.5	82.8	75.6	M	70	5	1	28.6295858	3.163094286	overweight	NA
199	T7	3.5	123.4	14.10417	162.5	82.8	75.6	M	70	5	1	28.6295858	4.029762857	overweight	A.2
200	T1	0.5	87.6	8.120833	172.1	79.2	85	M	85	5	1	28.698367	2.320238	overweight	A.2
201	T1	0.5	46.6	6.518182	171.2	82.8	63.4	F	63	5	1	21.631256	1.862337714	normal	NA
201	T2	1	62.6	8.029167	171.2	82.8	63.4	F	63	5	1	21.631256	2.294047714	normal	NA
201	T3	1.5	75.8	9.05	171.2	82.8	63.4	F	63	5	1	21.631256	2.585714286	normal	NA
201	T4	2	88.4	10.3125	171.2	82.8	63.4	F	63	5	1	21.631256	2.946428571	normal	NA
201	T5	2.5	98.4	12.83333	171.2	82.8	63.4	F	63	5	1	21.631256	3.666665714	normal	NA
201	T6	3	110.2	15.19583	171.2	82.8	63.4	F	63	5	1	21.631256	4.341665714	normal	NA
201	T7	3.5	119.2	19.46667	171.2	82.8	63.4	F	63	5	1	21.631256	5.561905714	normal	A.2
202	T1	0.5	54.4	6.933333	156	71.1	63.1	F	63	5	1	25.92866535	1.980952286	overweight	NA
202	T2	1	70.8	8.220833	156	71.1	63.1	F	63	5	1	25.92866535	2.348809429	overweight	NA
202	T3	1.5	85.2	8.895833	156	71.1	63.1	F	63	5	1	25.92866535	2.541666571	overweight	NA
202	T4	2	95.2	9.354167	156	71.1	63.1	F	63	5	1	25.92866535	2.672619143	overweight	NA
202	T5	2.5	106	10.92917	156	71.1	63.1	F	63	5	1	25.92866535	3.12262	overweight	NA
202	T6	3	117.2	12.95833	156	71.1	63.1	F	63	5	1	25.92866535	3.70238	overweight	NA
202	T7	3.5	126.8	16.8375	156	71.1	63.1	F	63	5	1	25.92866535	4.810714286	overweight	NA
202	T8	4	134	21.06667	156	71.1	63.1	F	63	5	1	25.92866535	6.019048571	overweight	A.2
203	T1	0.5	83.6	8.3875	157	81.8	77.7	F	69	5	1	31.52257698	2.396428571	obese	A.2
204	T1	0.5	71.4	6.716667	165	80.1	75.3	M	61	5	1	27.6584022	1.919047714	overweight	NA
204	T2	1	85.6	7.441667	165	80.1	75.3	M	61	5	1	27.6584022	2.126190571	overweight	NA
204	T3	1.5	91.2	7.704167	165	80.1	75.3	M	61	5	1	27.6584022	2.201190571	overweight	NA
204	T4	2	96.4	8.6875	165	80.1	75.3	M	61	5	1	27.6584022	2.482142857	overweight	NA
204	T5	2.5	105.2	10.14167	165	80.1	75.3	M	61	5	1	27.6584022	2.89762	overweight	NA
204	T6	3	115.4	12.13333	165	80.1	75.3	M	61	5	1	27.6584022	3.466665714	overweight	NA
204	T7	3.5	121.6	15.325	165	80.1	75.3	M	61	5	1	27.6584022	4.378571429	overweight	NA
204	T8	4	131.6	18.03333	165	80.1	75.3	M	61	5	1	27.6584022	5.15238	overweight	NA
204	T9	4.5	144.6	22.69583	165	80.1	75.3	M	61	5	1	27.6584022	6.484522857	overweight	A.2
205	T1	0.5	53.2	6.116667	173.2	81.9	65	M	76	5	1	21.66793785	1.747619143	normal	NA
205	T2	1	65.2	6.979167	173.2	81.9	65	M	76	5	1	21.66793785	1.994047714	normal	NA
205	T3	1.5	77	8.283333	173.2	81.9	65	M	76	5	1	21.66793785	2.366666571	normal	NA
205	T4	2	87.6	9.266667	173.2	81.9	65	M	76	5	1	21.66793785	2.647619143	normal	NA
205	T5	2.5	98.6	11.025	173.2	81.9	65	M	76	5	1	21.66793785	3.15	normal	NA
205	T6	3	106.8	14.76667	173.2	81.9	65	M	76	5	1	21.66793785	4.219048571	normal	NA
205	T7	3.5	116.2	18.54583	173.2	81.9	65	M	76	5	1	21.66793785	5.298808571	normal	A.2
206	T1	0.5	85	8.6	168.3	79.7	74.9	F	72	5	1	26.44317418	2.457142857	overweight	A.2
207	T1	0.5	65.8	7.120833	182.1	89.9	80.8	M	76	5	1	24.3664056	2.034523714	normal	NA
207	T2	1	76.8	8.953788	182.1	89.9	80.8	M	76	5	1	24.3664056	2.558225143	normal	NA
207	T3	1.5	92.6	9.2875	182.1	89.9	80.8	M	76	5	1	24.3664056	2.653571429	normal	NA
207	T4	2	99.8	9.583333	182.1	89.9	80.8	M	76	5	1	24.3664056	2.738095143	normal	NA
207	T5	2.5	106.6	10.23333	182.1	89.9	80.8	M	76	5	1	24.3664056	2.923808571	normal	NA
207	T6	3	113.4	11.10833	182.1	89.9	80.8	M	76	5	1	24.3664056	3.173808571	normal	NA
207	T7	3.5	119.2	12.72917	182.1	89.9	80.8	M	76	5	1	24.3664056	3.636905714	normal	NA
207	T8	4	128.4	17.05417	182.1	89.9	80.8	M	76	5	1	24.3664056	4.87262	normal	A.2
208	T1	0.5	80.2	9.1625	169.6	84.2	78.8	F	80	5	1	27.39520292	2.617857143	overweight	A.2
209	T1	0.5	62.4	7.479167	175.5	82.9	89.9	M	65	5	1	29.18807477	2.136904857	overweight	NA
209	T2	1	73.8	8.25	175.5	82.9	89.9	M	65	5	1	29.18807477	2.357142857	overweight	NA
209	T3	1.5	88	9.375	175.5	82.9	89.9	M	65	5	1	29.18807477	2.678571429	overweight	NA
209	T4	2	95	10.075	175.5	82.9	89.9	M	65	5	1	29.18807477	2.878571429	overweight	NA
209	T5	2.5	102.4	11.17917	175.5	82.9	89.9	M	65	5	1	29.18807477	3.194048571	overweight	NA
209	T6	3	111.2	13.61667	175.5	82.9	89.9	M	65	5	1	29.18807477	3.890477143	overweight	A.2
210	T1	0.5	50	5.593182	188.3	89.3	81.3	M	69	5	1	22.92925296	1.598052	normal	NA
210	T2	1	67.4	6.854167	188.3	89.3	81.3	M	69	5	1	22.92925296	1.958333429	normal	NA
210	T3	1.5	81	7.8875	188.3	89.3	81.3	M	69	5	1	22.92925296	2.253571429	normal	NA
210	T4	2	92.4	8.633333	188.3	89.3	81.3	M	69	5	1	22.92925296	2.466666571	normal	NA
210	T5	2.5	100.2	9.216667	188.3	89.3	81.3	M	69	5	1	22.92925296	2.633333429	normal	NA
210	T6	3	107	11.01098	188.3	89.3	81.3	M	69	5	1	22.92925296	3.145994286	normal	A.2
212	T1	0.5	62.4	7.15	156	73.9	58	F	74	5	1	23.8330046	2.042857143	normal	NA
212	T2	1	78.4	8.1625	156	73.9	58	F	74	5	1	23.8330046	2.332142857	normal	NA
212	T3	1.5	88.4	9.479167	156	73.9	58	F	74	5	1	23.8330046	2.708333429	normal	NA
212	T4	2	96.8	10.05833	156	73.9	58	F	74	5	1	23.8330046	2.873808571	normal	NA
212	T5	2.5	105.6	11.14583	156	73.9	58	F	74	5	1	23.8330046	3.184522857	normal	NA
212	T6	3	115.4	13.27917	156	73.9	58	F	74	5	1	23.8330046	3.794048571	normal	NA
212	T7	3.5	123.4	15.95417	156	73.9	58	F	74	5	1	23.8330046	4.558334286	normal	NA
212	T8	4	131.2	19.56667	156	73.9	58	F	74	5	1	23.8330046	5.590477143	normal	A.2
213	T1	0.5	64	8.320833	169	82.6	76.2	M	65	5	1	26.6797381	2.377380857	overweight	NA
213	T2	1	73.6	8.9875	169	82.6	76.2	M	65	5	1	26.6797381	2.567857143	overweight	NA
213	T3	1.5	88.6	9.508333	169	82.6	76.2	M	65	5	1	26.6797381	2.716666571	overweight	NA
213	T4	2	97.4	10.36667	169	82.6	76.2	M	65	5	1	26.6797381	2.961905714	overweight	NA
213	T5	2.5	107	12.125	169	82.6	76.2	M	65	5	1	26.6797381	3.464285714	overweight	NA
213	T6	3	114.6	15.125	169	82.6	76.2	M	65	5	1	26.6797381	4.321428571	overweight	NA
213	T7	3.5	121.4	18.7375	169	82.6	76.2	M	65	5	1	26.6797381	5.353571429	overweight	A.8
214	T1	0.5	57.6	7.075	161.2	72.7	54.1	F	64	2	1	20.81935114	2.021428571	normal	NA
214	T2	1	74.4	8.641667	161.2	72.7	54.1	F	64	2	1	20.81935114	2.469047714	normal	NA
214	T3	1.5	87.4	9.391667	161.2	72.7	54.1	F	64	2	1	20.81935114	2.683333429	normal	NA
214	T4	2	99	10.52917	161.2	72.7	54.1	F	64	2	1	20.81935114	3.008334286	normal	NA
214	T5	2.5	108.6	11.75833	161.2	72.7	54.1	F	64	2	1	20.81935114	3.359522857	normal	NA
214	T6	3	115.8	13.625	161.2	72.7	54.1	F	64	2	1	20.81935114	3.892857143	normal	NA
214	T7	3.5	123	16.04167	161.2	72.7	54.1	F	64	2	1	20.81935114	4.583334286	normal	NA
214	T8	4	131.8	20.25833	161.2	72.7	54.1	F	64	2	1	20.81935114	5.788094286	normal	A.2
215	T1	0.5	71.6	7.020833	159.6	77.6	56.3	F	72	5	1	22.10256217	2.005952286	normal	NA
215	T2	1	79.2	7.625	159.6	77.6	56.3	F	72	5	1	22.10256217	2.178571429	normal	NA
215	T3	1.5	87.8	7.845833	159.6	77.6	56.3	F	72	5	1	22.10256217	2.241666571	normal	NA
215	T4	2	95.8	9.125	159.6	77.6	56.3	F	72	5	1	22.10256217	2.607142857	normal	NA
215	T5	2.5	103.4	10.95417	159.6	77.6	56.3	F	72	5	1	22.10256217	3.129762857	normal	NA
215	T6	3	112	13.60833	159.6	77.6	56.3	F	72	5	1	22.10256217	3.888094286	normal	NA
215	T7	3.5	119.6	17.6125	159.6	77.6	56.3	F	72	5	1	22.10256217	5.032142857	normal	A.2
217	T1	0.5	57.6	7.429167	173.7	81.8	67.6	M	62	7	1	22.4051089	2.122619143	normal	NA
217	T2	1	74.8	8.495833	173.7	81.8	67.6	M	62	7	1	22.4051089	2.427380857	normal	NA
217	T3	1.5	82.2	8.8625	173.7	81.8	67.6	M	62	7	1	22.4051089	2.532142857	normal	NA
217	T4	2	92.4	9.558333	173.7	81.8	67.6	M	62	7	1	22.4051089	2.730952286	normal	NA
217	T5	2.5	99.2	10.84583	173.7	81.8	67.6	M	62	7	1	22.4051089	3.098808571	normal	NA
217	T6	3	108.8	13.7125	173.7	81.8	67.6	M	62	7	1	22.4051089	3.917857143	normal	NA
217	T7	3.5	115	16.72083	173.7	81.8	67.6	M	62	7	1	22.4051089	4.77738	normal	NA
217	T8	4	120.4	19.70417	173.7	81.8	67.6	M	62	7	1	22.4051089	5.629762857	normal	NA
217	T9	4.5	128.8	26.5875	173.7	81.8	67.6	M	62	7	1	22.4051089	7.596428571	normal	A.2
218	T1	0.5	75.4	8.145833	176.9	89.1	93.1	M	73	5	1	29.75048261	2.327380857	overweight	NA
218	T2	1	80	8.466667	176.9	89.1	93.1	M	73	5	1	29.75048261	2.419047714	overweight	NA
218	T3	1.5	89.6	9.85	176.9	89.1	93.1	M	73	5	1	29.75048261	2.814285714	overweight	NA
218	T4	2	94	11.04583	176.9	89.1	93.1	M	73	5	1	29.75048261	3.155951429	overweight	NA
218	T5	2.5	99.6	12.25417	176.9	89.1	93.1	M	73	5	1	29.75048261	3.501191429	overweight	NA
218	T6	3	107	14.37273	176.9	89.1	93.1	M	73	5	1	29.75048261	4.106494286	overweight	NA
218	T7	3.5	117.6	17.9375	176.9	89.1	93.1	M	73	5	1	29.75048261	5.125	overweight	A.2
219	T1	0.5	83.6	7.8625	163.4	76	61.3	F	77	5	1	22.95917985	2.246428571	normal	NA
219	T2	1	91.8	8.383333	163.4	76	61.3	F	77	5	1	22.95917985	2.395238	normal	NA
219	T3	1.5	98.2	9.645833	163.4	76	61.3	F	77	5	1	22.95917985	2.755952286	normal	NA
219	T4	2	99.8	10.175	163.4	76	61.3	F	77	5	1	22.95917985	2.907142857	normal	NA
219	T5	2.5	106.6	11.9375	163.4	76	61.3	F	77	5	1	22.95917985	3.410714286	normal	A.2
220	T1	0.5	63.8	7.133333	162.3	77.5	63	F	65	5	1	23.91682412	2.038095143	normal	NA
220	T2	1	73.2	8.254167	162.3	77.5	63	F	65	5	1	23.91682412	2.358333429	normal	NA
220	T3	1.5	73.2	8.643561	162.3	77.5	63	F	65	5	1	23.91682412	2.469588857	normal	NA
220	T4	2	84	9.424242	162.3	77.5	63	F	65	5	1	23.91682412	2.692640571	normal	NA
220	T5	2.5	97.8	10.48667	162.3	77.5	63	F	65	5	1	23.91682412	2.996191429	normal	NA
220	T6	3	112	11.88333	162.3	77.5	63	F	65	5	1	23.91682412	3.395237143	normal	A.2
221	T1	0.5	131.4	12.23333	156.3	76.7	55.5	F	75	5	1	22.71825799	3.495237143	normal	NA
221	T2	1	120.2	11.9125	156.3	76.7	55.5	F	75	5	1	22.71825799	3.403571429	normal	NA
221	T3	1.5	125.2	13.05833	156.3	76.7	55.5	F	75	5	1	22.71825799	3.730951429	normal	NA
221	T4	2	129.8	14.18333	156.3	76.7	55.5	F	75	5	1	22.71825799	4.05238	normal	A.2
222	T1	0.5	55	7.398106	171.7	81.8	75.9	M	70	1	NA	25.7454914	2.113744571	overweight	NA
222	T2	1	62.4	8.308333	171.7	81.8	75.9	M	70	1	NA	25.7454914	2.373809429	overweight	NA
222	T3	1.5	74.6	8.782197	171.7	81.8	75.9	M	70	1	NA	25.7454914	2.509199143	overweight	NA
222	T4	2	86.8	10.6625	171.7	81.8	75.9	M	70	1	NA	25.7454914	3.046428571	overweight	NA
222	T5	2.5	96.2	11.2125	171.7	81.8	75.9	M	70	1	NA	25.7454914	3.203571429	overweight	NA
222	T6	3	106.2	13.44659	171.7	81.8	75.9	M	70	1	NA	25.7454914	3.841882857	overweight	NA
222	T7	3.5	109.8	16.49167	171.7	81.8	75.9	M	70	1	NA	25.7454914	4.711905714	overweight	A.2
223	T1	0.5	98.6	9.7375	176.9	84.5	82.5	M	71	7	3	26.36320961	2.782142857	overweight	A.2
224	T1	0.5	70.4	8.045833	167.2	81.3	65.3	M	69	5	1	23.3582679	2.298809429	normal	NA
224	T2	1	71.6	8.379167	167.2	81.3	65.3	M	69	5	1	23.3582679	2.394047714	normal	NA
224	T3	1.5	82	9.483333	167.2	81.3	65.3	M	69	5	1	23.3582679	2.709523714	normal	NA
224	T4	2	89.6	10.17917	167.2	81.3	65.3	M	69	5	1	23.3582679	2.908334286	normal	NA
224	T5	2.5	96.6	11.41667	167.2	81.3	65.3	M	69	5	1	23.3582679	3.261905714	normal	NA
224	T6	3	104.4	13.85833	167.2	81.3	65.3	M	69	5	1	23.3582679	3.959522857	normal	NA
224	T7	3.5	114.4	16.98333	167.2	81.3	65.3	M	69	5	1	23.3582679	4.85238	normal	A.2
225	T1	0.5	55	4.2125	163.5	78.1	62.4	F	76	7	3	23.34259181	1.203571429	normal	NA
225	T2	1	67.6	4.920833	163.5	78.1	62.4	F	76	7	3	23.34259181	1.405952286	normal	NA
225	T3	1.5	85.6	6.145833	163.5	78.1	62.4	F	76	7	3	23.34259181	1.755952286	normal	NA
225	T4	2	96.4	6.508333	163.5	78.1	62.4	F	76	7	3	23.34259181	1.859523714	normal	NA
225	T5	2.5	105.6	7.2875	163.5	78.1	62.4	F	76	7	3	23.34259181	2.082142857	normal	NA
225	T6	3	115.6	9.495833	163.5	78.1	62.4	F	76	7	3	23.34259181	2.713095143	normal	NA
226	T1	0.5	79	6.7625	158.6	75.9	64.7	F	77	7	3	25.72159612	1.932142857	overweight	NA
226	T2	1	90.6	7.820833	158.6	75.9	64.7	F	77	7	3	25.72159612	2.234523714	overweight	NA
226	T3	1.5	90.6	8.095833	158.6	75.9	64.7	F	77	7	3	25.72159612	2.313095143	overweight	NA
226	T4	2	98	9.329167	158.6	75.9	64.7	F	77	7	3	25.72159612	2.665476286	overweight	NA
226	T5	2.5	102.2	11.05	158.6	75.9	64.7	F	77	7	3	25.72159612	3.157142857	overweight	NA
226	T6	3	111	12.825	158.6	75.9	64.7	F	77	7	3	25.72159612	3.664285714	overweight	A.2
227	T1	0.5	78.2	6.5875	178.5	88.2	78.6	M	83	5	1	24.66869101	1.882142857	normal	NA
227	T2	1	89.8	7.504167	178.5	88.2	78.6	M	83	5	1	24.66869101	2.144047714	normal	NA
227	T3	1.5	96.8	8.404167	178.5	88.2	78.6	M	83	5	1	24.66869101	2.401190571	normal	NA
227	T4	2	98.8	9.170833	178.5	88.2	78.6	M	83	5	1	24.66869101	2.620238	normal	NA
227	T5	2.5	103.6	10.20417	178.5	88.2	78.6	M	83	5	1	24.66869101	2.915477143	normal	A.6
228	T1	0.5	69.6	7.8	164.1	78.1	54.4	F	76	6	1	20.20141254	2.228571429	normal	NA
228	T2	1	81.6	8.6125	164.1	78.1	54.4	F	76	6	1	20.20141254	2.460714286	normal	NA
228	T3	1.5	86.8	9.720833	164.1	78.1	54.4	F	76	6	1	20.20141254	2.777380857	normal	NA
228	T4	2	95.8	10.51667	164.1	78.1	54.4	F	76	6	1	20.20141254	3.004762857	normal	NA
228	T5	2.5	106.6	11.725	164.1	78.1	54.4	F	76	6	1	20.20141254	3.35	normal	NA
228	T6	3	115.4	13.47917	164.1	78.1	54.4	F	76	6	1	20.20141254	3.851191429	normal	NA
228	T7	3.5	124.4	16.02083	164.1	78.1	54.4	F	76	6	1	20.20141254	4.57738	normal	A.2
229	T1	0.5	80.8	6.516667	164	77.5	66.3	F	79	5	1	24.65050565	1.861904857	normal	NA
229	T2	1	89.4	7.775	164	77.5	66.3	F	79	5	1	24.65050565	2.221428571	normal	NA
229	T3	1.5	97.8	8.85	164	77.5	66.3	F	79	5	1	24.65050565	2.528571429	normal	NA
229	T4	2	105.4	10.13333	164	77.5	66.3	F	79	5	1	24.65050565	2.895237143	normal	NA
229	T5	2.5	115.6	11.22917	164	77.5	66.3	F	79	5	1	24.65050565	3.208334286	normal	NA
229	T6	3	121.8	13.37083	164	77.5	66.3	F	79	5	1	24.65050565	3.820237143	normal	A.8
230	T1	0.5	94.2	8.695833	160	77.5	54.9	F	76	5	1	21.4453125	2.484523714	normal	NA
230	T2	1	109.6	10.6125	160	77.5	54.9	F	76	5	1	21.4453125	3.032142857	normal	NA
230	T3	1.5	116.6	11.74583	160	77.5	54.9	F	76	5	1	21.4453125	3.355951429	normal	A.3
231	T1	0.5	94.4	7.69053	152.65	71.2	61.6	F	76	5	3	26.43547357	2.197294286	overweight	NA
231	T2	1	112	8.9125	152.65	71.2	61.6	F	76	5	3	26.43547357	2.546428571	overweight	NA
231	T3	1.5	109.4	9.291667	152.65	71.2	61.6	F	76	5	3	26.43547357	2.654762	overweight	NA
231	T4	2	108.4	9.554167	152.65	71.2	61.6	F	76	5	3	26.43547357	2.729762	overweight	NA
231	T5	2.5	114	10.3625	152.65	71.2	61.6	F	76	5	3	26.43547357	2.960714286	overweight	NA
231	T6	3	120.8	13.25	152.65	71.2	61.6	F	76	5	3	26.43547357	3.785714286	overweight	A.8
232	T1	0.5	83.4	8.370833	174.15	84	73.2	M	67	5	1	24.13593477	2.391666571	normal	NA
232	T2	1	81.6	8.466667	174.15	84	73.2	M	67	5	1	24.13593477	2.419047714	normal	NA
232	T3	1.5	86.4	10.14167	174.15	84	73.2	M	67	5	1	24.13593477	2.89762	normal	NA
232	T4	2	101.2	12.27917	174.15	84	73.2	M	67	5	1	24.13593477	3.508334286	normal	A.8
233	T1	0.5	73.4	8.891667	158.2	74.2	66.6	F	80	5	1	26.61100465	2.540476286	overweight	NA
233	T2	1	69.2	8.595833	158.2	74.2	66.6	F	80	5	1	26.61100465	2.455952286	overweight	NA
233	T3	1.5	79	9.2375	158.2	74.2	66.6	F	80	5	1	26.61100465	2.639285714	overweight	A.8
234	T1	0.5	54.2	6.5875	159	76.4	50.3	F	83	5	1	19.89636486	1.882142857	normal	NA
234	T2	1	91.8	9.4375	159	76.4	50.3	F	83	5	1	19.89636486	2.696428571	normal	A.8
235	T1	0.5	80	9.35	170.6	84.2	72.7	M	80	1	NA	24.9790753	2.671428571	normal	NA
235	T2	1	104.4	11.725	170.6	84.2	72.7	M	80	1	NA	24.9790753	3.35	normal	NA
235	T3	1.5	107.2	12.2625	170.6	84.2	72.7	M	80	1	NA	24.9790753	3.503571429	normal	NA
235	T4	2	106.8	13.625	170.6	84.2	72.7	M	80	1	NA	24.9790753	3.892857143	normal	A.8
236	T1	0.5	78.4	6.208333	168.4	77.2	84.5	M	61	5	1	29.79699957	1.773809429	overweight	NA
236	T2	1	79.8	6.841667	168.4	77.2	84.5	M	61	5	1	29.79699957	1.954762	overweight	NA
236	T3	1.5	83	6.9875	168.4	77.2	84.5	M	61	5	1	29.79699957	1.996428571	overweight	NA
236	T4	2	90.6	7.365152	168.4	77.2	84.5	M	61	5	1	29.79699957	2.104329143	overweight	NA
236	T5	2.5	100.6	7.8	168.4	77.2	84.5	M	61	5	1	29.79699957	2.228571429	overweight	NA
236	T6	3	108.2	10.10417	168.4	77.2	84.5	M	61	5	1	29.79699957	2.886905714	overweight	A.2
237	T1	0.5	75.6	7.191667	183.1	94.8	82.2	M	68	5	1	24.51856954	2.054762	normal	NA
237	T2	1	62.6	6.7875	183.1	94.8	82.2	M	68	5	1	24.51856954	1.939285714	normal	NA
237	T3	1.5	74.8	7.858333	183.1	94.8	82.2	M	68	5	1	24.51856954	2.245238	normal	NA
237	T4	2	86.8	9.279167	183.1	94.8	82.2	M	68	5	1	24.51856954	2.651190571	normal	NA
237	T5	2.5	96	12.21667	183.1	94.8	82.2	M	68	5	1	24.51856954	3.490477143	normal	NA
237	T6	3	100.6	11.95417	183.1	94.8	82.2	M	68	5	1	24.51856954	3.415477143	normal	NA
237	T7	3.5	106.2	14.32917	183.1	94.8	82.2	M	68	5	1	24.51856954	4.094048571	normal	NA
237	T8	4	112.6	18.20417	183.1	94.8	82.2	M	68	5	1	24.51856954	5.201191429	normal	A.2
238	T1	0.5	40.6	6.354167	177.3	82.5	92.9	M	79	5	1	29.55277333	1.815476286	overweight	NA
238	T2	1	59.8	7.941667	177.3	82.5	92.9	M	79	5	1	29.55277333	2.269047714	overweight	NA
238	T3	1.5	70.6	8.729167	177.3	82.5	92.9	M	79	5	1	29.55277333	2.494047714	overweight	NA
238	T4	2	82	9.2625	177.3	82.5	92.9	M	79	5	1	29.55277333	2.646428571	overweight	NA
238	T5	2.5	93.6	10.39167	177.3	82.5	92.9	M	79	5	1	29.55277333	2.969048571	overweight	NA
238	T6	3	104.4	12.625	177.3	82.5	92.9	M	79	5	1	29.55277333	3.607142857	overweight	NA
238	T7	3.5	112.2	14.9	177.3	82.5	92.9	M	79	5	1	29.55277333	4.257142857	overweight	A.2
239	T1	0.5	63.8	6.873913043	175.4	80.5	95.5	M	72	5	1	31.0416068	1.963975155	obese	NA
239	T2	1	77.2	9.039130435	175.4	80.5	95.5	M	72	5	1	31.0416068	2.582608696	obese	NA
239	T3	1.5	89	10.25416667	175.4	80.5	95.5	M	72	5	1	31.0416068	2.929761905	obese	NA
239	T4	2	95.6	10.47916667	175.4	80.5	95.5	M	72	5	1	31.0416068	2.994047619	obese	NA
239	T5	2.5	103	11.69565217	175.4	80.5	95.5	M	72	5	1	31.0416068	3.341614907	obese	NA
239	T6	3	109.2	13.46956522	175.4	80.5	95.5	M	72	5	1	31.0416068	3.848447205	obese	NA
239	T7	3.5	116.6	16.74166667	175.4	80.5	95.5	M	72	5	1	31.0416068	4.783333333	obese	A.2
240	T1	0.5	55	9.495833	173.5	81.8	80.7	M	81	5	1	26.80862726	2.713095143	overweight	NA
240	T2	1	81.6	11.2625	173.5	81.8	80.7	M	81	5	1	26.80862726	3.217857143	overweight	A.2
241	T1	0.5	62.8	7.2625	176.4	84.9	78.4	M	73	5	1	25.19526329	2.075	overweight	NA
241	T2	1	72.4	7.986364	176.4	84.9	78.4	M	73	5	1	25.19526329	2.281818286	overweight	NA
241	T3	1.5	82.4	8.927652	176.4	84.9	78.4	M	73	5	1	25.19526329	2.550757714	overweight	NA
241	T4	2	94	8.983333	176.4	84.9	78.4	M	73	5	1	25.19526329	2.566666571	overweight	NA
241	T5	2.5	100.4	9.902525	176.4	84.9	78.4	M	73	5	1	25.19526329	2.829292857	overweight	NA
241	T6	3	109.6	10.99091	176.4	84.9	78.4	M	73	5	1	25.19526329	3.14026	overweight	NA
241	T7	3.5	113.6	13.27083	176.4	84.9	78.4	M	73	5	1	25.19526329	3.791665714	overweight	NA
241	T8	4	125.2	17.23917	176.4	84.9	78.4	M	73	5	1	25.19526329	4.925477143	overweight	A.2
243	T1	0.5	70.4	6.516667	176.6	83.2	100.4	M	76	7	3	32.19232284	1.861904857	obese	NA
243	T2	1	107	7.933333	176.6	83.2	100.4	M	76	7	3	32.19232284	2.266666571	obese	NA
243	T3	1.5	115.8	8.7125	176.6	83.2	100.4	M	76	7	3	32.19232284	2.489285714	obese	NA
243	T4	2	122	9.691667	176.6	83.2	100.4	M	76	7	3	32.19232284	2.769047714	obese	NA
243	T5	2.5	128	10.95833	176.6	83.2	100.4	M	76	7	3	32.19232284	3.130951429	obese	NA
244	T1	0.5	110.2	8.429167	170.3	81.4	81.6	M	76	5	1	28.13590331	2.408333429	overweight	NA
244	T2	1	113	9.991667	170.3	81.4	81.6	M	76	5	1	28.13590331	2.854762	overweight	NA
244	T3	1.5	110.4	10.19167	170.3	81.4	81.6	M	76	5	1	28.13590331	2.911905714	overweight	NA
244	T4	2	108.4	10.39167	170.3	81.4	81.6	M	76	5	1	28.13590331	2.969048571	overweight	NA
244	T5	2.5	108.2	11.69583	170.3	81.4	81.6	M	76	5	1	28.13590331	3.341665714	overweight	NA
244	T6	3	114.4	13.75	170.3	81.4	81.6	M	76	5	1	28.13590331	3.928571429	overweight	NA
244	T7	3.5	121	17.6	170.3	81.4	81.6	M	76	5	1	28.13590331	5.028571429	overweight	A.2
245	T1	0.5	97.2	9.454167	150.2	69	57	F	85	5	1	25.26591265	2.701190571	overweight	A.2
247	T1	0.5	87.8	8.375	165.6	81	50.9	F	82	5	1	18.56081822	2.392857143	normal	NA
247	T2	1	95.6	10.4375	165.6	81	50.9	F	82	5	1	18.56081822	2.982142857	normal	NA
247	T3	1.5	105.2	11.0875	165.6	81	50.9	F	82	5	1	18.56081822	3.167857143	normal	A.2
248	T1	0.5	68.6	6.604167	172.6	82.1	86	M	75	5	1	28.86801142	1.886904857	overweight	NA
248	T2	1	74.2	7.270833	172.6	82.1	86	M	75	5	1	28.86801142	2.077380857	overweight	NA
248	T3	1.5	82	8.2875	172.6	82.1	86	M	75	5	1	28.86801142	2.367857143	overweight	NA
248	T4	2	91.2	9.658333	172.6	82.1	86	M	75	5	1	28.86801142	2.759523714	overweight	A.6
249	T1	0.5	92.8	10.33182	151.2	70.5	46.3	F	82	5	1	20.25244254	2.951948571	normal	NA
249	T2	1	98.6	10.28333	151.2	70.5	46.3	F	82	5	1	20.25244254	2.938094286	normal	NA
249	T3	1.5	103.2	10.60833	151.2	70.5	46.3	F	82	5	1	20.25244254	3.030951429	normal	NA
249	T4	2	110.8	11.24583	151.2	70.5	46.3	F	82	5	1	20.25244254	3.213094286	normal	NA
249	T5	2.5	120	11.92917	151.2	70.5	46.3	F	82	5	1	20.25244254	3.408334286	normal	NA
249	T6	3	130.4	15.35833	151.2	70.5	46.3	F	82	5	1	20.25244254	4.388094286	normal	A.2
250	T1	0.5	108.2	8.225	166.5	80.2	68.5	M	81	5	1	24.70939408	2.35	normal	NA
250	T2	1	105.6	8.370833	166.5	80.2	68.5	M	81	5	1	24.70939408	2.391666571	normal	NA
250	T3	1.5	104.2	8.8625	166.5	80.2	68.5	M	81	5	1	24.70939408	2.532142857	normal	NA
250	T4	2	105.2	8.992424	166.5	80.2	68.5	M	81	5	1	24.70939408	2.569264	normal	NA
250	T5	2.5	111	9.991667	166.5	80.2	68.5	M	81	5	1	24.70939408	2.854762	normal	NA
250	T6	3	117	13.07083	166.5	80.2	68.5	M	81	5	1	24.70939408	3.734522857	normal	A.8
251	T1	0.5	87	6.366667	155	71.3	70.2	F	83	5	1	29.21956296	1.819047714	overweight	NA
251	T2	1	103.8	7.391667	155	71.3	70.2	F	83	5	1	29.21956296	2.111904857	overweight	NA
251	T3	1.5	106.4	7.991667	155	71.3	70.2	F	83	5	1	29.21956296	2.283333429	overweight	NA
251	T4	2	107.4	8.508333	155	71.3	70.2	F	83	5	1	29.21956296	2.430952286	overweight	NA
251	T5	2.5	113.8	9.45	155	71.3	70.2	F	83	5	1	29.21956296	2.7	overweight	NA
251	T6	3	123.6	10.925	155	71.3	70.2	F	83	5	1	29.21956296	3.121428571	overweight	A.8
252	T1	0.5	49.4	5.7875	153.1	69.8	65.8	F	81	5	1	28.07213943	1.653571429	overweight	NA
252	T2	1	76.8	6.920833	153.1	69.8	65.8	F	81	5	1	28.07213943	1.977380857	overweight	NA
252	T3	1.5	89.6	7.845833	153.1	69.8	65.8	F	81	5	1	28.07213943	2.241666571	overweight	A.2
253	T1	0.5	59.6	6.058333	181.6	88.8	92.3	M	80	5	1	27.98788061	1.730952286	overweight	NA
253	T2	1	75.8	6.791667	181.6	88.8	92.3	M	80	5	1	27.98788061	1.940476286	overweight	NA
253	T3	1.5	85.6	7.391667	181.6	88.8	92.3	M	80	5	1	27.98788061	2.111904857	overweight	NA
253	T4	2	93.2	8.129167	181.6	88.8	92.3	M	80	5	1	27.98788061	2.322619143	overweight	NA
253	T5	2.5	100	9.1375	181.6	88.8	92.3	M	80	5	1	27.98788061	2.610714286	overweight	A.2
254	T1	0.5	57	6.7125	165.1	78.6	90.5	M	81	5	1	33.20124983	1.917857143	obese	NA
254	T2	1	74.2	7.408333	165.1	78.6	90.5	M	81	5	1	33.20124983	2.116666571	obese	NA
254	T3	1.5	88.2	9.054167	165.1	78.6	90.5	M	81	5	1	33.20124983	2.586904857	obese	NA
254	T4	2	96.4	9.504167	165.1	78.6	90.5	M	81	5	1	33.20124983	2.715476286	obese	NA
254	T5	2.5	105.4	11.01667	165.1	78.6	90.5	M	81	5	1	33.20124983	3.14762	obese	NA
254	T6	3	113	13.05417	165.1	78.6	90.5	M	81	5	1	33.20124983	3.729762857	obese	A.8
256	T1	0.5	58.2	6.9	176.5	84.9	77.7	M	77	5	3	24.94201863	1.971428571	normal	NA
256	T2	1	75.6	7.383333	176.5	84.9	77.7	M	77	5	3	24.94201863	2.109523714	normal	NA
256	T3	1.5	87	8.033712	176.5	84.9	77.7	M	77	5	3	24.94201863	2.295346286	normal	NA
256	T4	2	96.6	8.079167	176.5	84.9	77.7	M	77	5	3	24.94201863	2.308333429	normal	NA
256	T5	2.5	106.8	8.975	176.5	84.9	77.7	M	77	5	3	24.94201863	2.564285714	normal	NA
256	T6	3	115	11.19583	176.5	84.9	77.7	M	77	5	3	24.94201863	3.198808571	normal	NA
256	T7	3.5	121.4	13.10833	176.5	84.9	77.7	M	77	5	3	24.94201863	3.745237143	normal	NA
256	T8	4	126.2	15.48106	176.5	84.9	77.7	M	77	5	3	24.94201863	4.42316	normal	A.2
257	T1	0.5	69.6	6.676515	170.1	82.4	70	M	81	5	1	24.19298258	1.907575714	normal	NA
257	T2	1	88.8	8.575	170.1	82.4	70	M	81	5	1	24.19298258	2.45	normal	NA
257	T3	1.5	99.2	9.141667	170.1	82.4	70	M	81	5	1	24.19298258	2.611904857	normal	NA
257	T4	2	98.2	9.716667	170.1	82.4	70	M	81	5	1	24.19298258	2.776190571	normal	A.8
258	T1	0.5	58.8	7.7	164.6	79	72.7	M	81	4	1	26.83334096	2.2	overweight	NA
258	T2	1	77.2	8.245076	164.6	79	72.7	M	81	4	1	26.83334096	2.355736	overweight	NA
258	T3	1.5	92.6	9.241667	164.6	79	72.7	M	81	4	1	26.83334096	2.640476286	overweight	NA
258	T4	2	99.6	10.54583	164.6	79	72.7	M	81	4	1	26.83334096	3.013094286	overweight	A.2
259	T1	0.5	92.8	8.795455	177.6	87.4	74.6	M	83	5	1	23.65118497	2.512987143	normal	NA
259	T2	1	109.2	10.15455	177.6	87.4	74.6	M	83	5	1	23.65118497	2.9013	normal	A.2
260	T1	0.5	70	8.616667	168.4	78.1	78.3	M	84	5	1	27.61071084	2.461904857	overweight	NA
260	T2	1	88.6	9.579167	168.4	78.1	78.3	M	84	5	1	27.61071084	2.736904857	overweight	NA
260	T3	1.5	98	11.36667	168.4	78.1	78.3	M	84	5	1	27.61071084	3.24762	overweight	NA
260	T4	2	108.2	12.49583	168.4	78.1	78.3	M	84	5	1	27.61071084	3.570237143	overweight	NA
260	T5	2.5	116.2	15.41667	168.4	78.1	78.3	M	84	5	1	27.61071084	4.404762857	overweight	A.2
261	T1	0.5	94.6	6.8875	174.1	83.7	79.2	M	78	5	1	26.12929183	1.967857143	overweight	NA
261	T2	1	98.2	7.775758	174.1	83.7	79.2	M	78	5	1	26.12929183	2.221645143	overweight	NA
261	T3	1.5	100.2	8.567424	174.1	83.7	79.2	M	78	5	1	26.12929183	2.447835429	overweight	NA
261	T4	2	113.8	9.304167	174.1	83.7	79.2	M	78	5	1	26.12929183	2.658333429	overweight	NA
261	T5	2.5	120	10.5	174.1	83.7	79.2	M	78	5	1	26.12929183	3	overweight	NA
261	T6	3	122.2	11.45	174.1	83.7	79.2	M	78	5	1	26.12929183	3.271428571	overweight	NA
261	T7	3.5	131.6	14.09167	174.1	83.7	79.2	M	78	5	1	26.12929183	4.026191429	overweight	A.2
262	T1	0.5	56.6	6.625	179.4	85.6	82.7	M	83	5	1	25.69571059	1.892857143	overweight	NA
262	T2	1	73.2	7.263258	179.4	85.6	82.7	M	83	5	1	25.69571059	2.075216571	overweight	NA
262	T3	1.5	89.4	8.208333	179.4	85.6	82.7	M	83	5	1	25.69571059	2.345238	overweight	NA
262	T4	2	99.4	8.6875	179.4	85.6	82.7	M	83	5	1	25.69571059	2.482142857	overweight	NA
262	T5	2.5	106.4	10.04583	179.4	85.6	82.7	M	83	5	1	25.69571059	2.870237143	overweight	NA
262	T6	3	112.8	11.65	179.4	85.6	82.7	M	83	5	1	25.69571059	3.328571429	overweight	NA
262	T7	3.5	116.4	14.22083	179.4	85.6	82.7	M	83	5	1	25.69571059	4.063094286	overweight	A.2
264	T1	0.5	120.8	10.3625	160.1	77.1	59.6	F	85	7	3	23.2521757	2.960714286	normal	NA
264	T2	1	105	10.1	160.1	77.1	59.6	F	85	7	3	23.2521757	2.885714286	normal	NA
264	T3	1.5	107.4	10.58333	160.1	77.1	59.6	F	85	7	3	23.2521757	3.023808571	normal	A.8
